# Supplementary material for: Biomimetic α-selective ribosylation enables two-step modular synthesis of biologically important ADP-ribosylated peptides
Source: Nat Commun. 2020 Nov 5;11:5600. doi: 10.1038/s41467-020-19409-1 (PMC7645758; doi:10.1038/s41467-020-19409-1)
Supplement: Supplementary file 4 — Source Data [file 41467_2020_19409_MOESM4_ESM.zip]

Archive with 10 entries (9 files):
- Source Data-9-26/
- Source Data-9-26/Source Data of Fig.2D.xlsx
- Source Data-9-26/Source Data of Supplementary Figure2.xlsx
- Source Data-9-26/Source Data of Supplementary Figure3.xlsx
- Source Data-9-26/Source Data of Supplementary Figure4.xlsx
- Source Data-9-26/Source Data of Supplementary Figure5.xlsx
- Source Data-9-26/Source Data of Supplementary Figure6.xlsx
- Source Data-9-26/Source Data of Supplementary Figure7.xlsx
- Source Data-9-26/Source Data of standard curve.xlsx
- Source Data-9-26/Uncropped blots of Fig. 4.docx
