# Supplementary material for: Biomimetic α-selective ribosylation enables two-step modular synthesis of biologically important ADP-ribosylated peptides
Source: Nat Commun. 2020 Nov 5;11:5600. doi: 10.1038/s41467-020-19409-1 (PMC7645758; doi:10.1038/s41467-020-19409-1)
Supplement: Supplementary file 4 — Source Data [file 41467_2020_19409_MOESM4_ESM.zip › Source Data-9-26/Source Data of Fig.2D.xlsx]

## Sheet: Sheet1
		The area of α peak			The area of β peak			α yield			β yield			α/β
		1	2	3	1	2	3	1	2	3	1	2	3	1	2	3	average	standard deviation
1	[DBU][Hexanoate]	45.3245	45.5048	45.6159	47.8253	47.9455	47.8262	23.5076	23.6011	23.6587	23.5513	23.6105	23.5517	0.998145	0.999603	1.00454	1.00076	0.00335336
2	[DBU][Valerate]	39.6693	39.4461	39.2708	52.6475	52.5146	52.0108	20.5745	20.4587	20.3678	25.9259	25.8605	25.6124	0.793588	0.79112	0.795233	0.793313	0.00207033
3	[DBU][Crotonate]	31.9864	31.8946	31.6686	63.2712	63.2914	63.2282	16.5898	16.5422	16.4249	31.1575	31.1675	31.1363	0.532448	0.530751	0.527517	0.530239	0.00250538
4	[DBU][Lactate]	68.297	68.1552	68.2334	9.8113	9.5997	9.6795	35.4223	35.3487	35.3893	4.83152	4.72731	4.76661	7.33151	7.47755	7.42442	7.41116	0.0739201
5	[DBU][H2PO4]	51.7335	51.7027	51.1488	11.7579	11.5718	11.2422	26.8316	26.8156	26.5284	5.79011	5.69846	5.53615	4.63405	4.70577	4.79184	4.71055	0.0790061
6	[DBU][Propionate]	40.2329	40.3962	40.9769	30.7528	30.7361	30.9416	20.8668	20.9515	21.2527	15.144	15.1358	15.237	1.37789	1.38424	1.39481	1.38564	0.00854627
7	[DBU][DCA]	56.5022	56.4945	56.8335	12.1585	12.2846	12.5346	29.3049	29.3009	29.4767	5.98738	6.04948	6.17259	4.89445	4.84354	4.77543	4.83781	0.0597173
8	[DBU][Glycolate]	56.7721	56.6488	57.0276	8.0447	8.0733	8.0657	29.4449	29.3809	29.5774	3.96156	3.97565	3.97191	7.43264	7.39023	7.44665	7.42317	0.029381
9	[DBU][Benzoate]	53.5952	53.1548	53.9983	18.0945	17.728	18.5496	27.7972	27.5688	28.0063	8.91053	8.73005	9.13464	3.11959	3.15792	3.06594	3.11448	0.0462012
10	[DBU][TFA]	70.8846	70.438	70.323	12.211	12.0966	12.0262	36.7643	36.5327	36.4731	6.01323	5.9569	5.92223	6.11391	6.13284	6.15867	6.13514	0.0224712
11	[Choline][Glycolate]	62.439	62.3722	62.5455	8.8341	8.7623	8.9269	32.384	32.3494	32.4393	4.3503	4.31494	4.396	7.44409	7.49706	7.37927	7.44014	0.058994
12	[Choline][Acetate]	55.7858	55.6386	55.8541	26.0573	25.9306	26.1981	28.9333	28.857	28.9688	12.8318	12.7694	12.9011	2.25482	2.25986	2.24545	2.25338	0.00731338
13	[Choline][Hexanoate]	32.769	32.2496	32.2783	12.9122	12.4803	12.4494	16.9957	16.7263	16.7412	6.35853	6.14585	6.13063	2.67289	2.72156	2.73074	2.7084	0.0310898
14	[Choline][Lactate]	70.2253	69.9255	70.0442	6.9114	6.3969	6.6844	36.4224	36.2669	36.3285	3.40348	3.15011	3.29169	10.7015	11.5129	11.0364	11.0836	0.407733
15	[Choline][H2PO4]	56.0885	56.3327	55.8752	9.4809	9.3831	9.1397	29.0903	29.217	28.9797	4.66881	4.62065	4.50079	6.23078	6.32313	6.43881	6.33091	0.10423
16	[Choline][Benzoate]	99.5498	99.2836	99.5084	17.0569	16.8667	17.0554	51.6316	51.4935	51.6101	8.39957	8.3059	8.39883	6.14693	6.19963	6.14492	6.16383	0.0310214
17	[Choline][Crotonate]	52.6076	52.6628	52.8804	20.8315	20.8623	20.971	27.285	27.3136	27.4265	10.2583	10.2735	10.327	2.65978	2.65864	2.65579	2.65807	0.00205642
18	[Choline][Butyrate]	20.6704	20.349	20.6761	49.0716	48.8554	49.0405	10.7207	10.554	10.7237	24.165	24.0585	24.1497	0.443646	0.438681	0.44405	0.442126	0.00299017
19	[Choline][Valerate]	38.8579	38.7312	38.7227	55.6177	55.7458	55.7143	20.1537	20.088	20.0836	27.3886	27.4517	27.4362	0.735842	0.731757	0.73201	0.733203	0.00228875
20	[Choline] [3,5,5-Trimethylhexanoate]	18.9547	18.8234	18.8123	163.373	163.214	163.226	9.83087	9.76277	9.75701	80.4521	80.3735	80.3795	0.122195	0.121468	0.121387	0.121683	0.000445318
21	[C4-Choline][Br]	55.8342	55.9378	55.6869	23.1375	23.2141	23.0739	28.9584	29.0122	28.882	11.3939	11.4316	11.3626	2.54157	2.53788	2.54185	2.54043	0.00221408
22	[C8-Choline][Br]	56.7846	56.5281	56.6328	41.3783	41.1297	41.2722	29.4514	29.3183	29.3726	20.3765	20.2541	20.3242	1.44536	1.44753	1.4452	1.44603	0.0012997
23	[C12-Choline][Br]	65.3836	65.3639	65.4462	25.7741	25.6711	25.8843	33.9112	33.901	33.9437	12.6923	12.6416	12.7466	2.6718	2.68171	2.66297	2.67216	0.00937501
24	[TEOA][Crotonate]	69.9733	69.9973	69.8121	11.0375	11.0285	10.9288	36.2917	36.3041	36.2081	5.43535	5.43092	5.38182	6.67698	6.68472	6.72785	6.69651	0.027413
25	[TEOA][Hexanoate]	44.2003	44.2411	44.4454	11.8659	11.8138	11.9735	22.9245	22.9457	23.0516	5.84329	5.81763	5.89628	3.92322	3.94416	3.90952	3.92563	0.0174436
26	[TEOA][Isovalerate]	57.9392	57.7531	57.9891	18.6073	18.4573	18.6531	30.0502	29.9537	30.0761	9.16305	9.08919	9.18561	3.2795	3.29553	3.27426	3.2831	0.0110812
27	[TEOA][Butyrate]	49.56	49.2014	49.5133	18.877	18.6493	18.8614	25.7043	25.5183	25.6801	9.29586	9.18373	9.28818	2.76514	2.77865	2.76482	2.76953	0.00789377
28	[TEOA][Acetate]	71.418	71.1184	71.5013	22.067	22.1184	22.0013	37.041	36.8856	37.0842	10.8668	10.8921	10.8344	3.40865	3.38646	3.42282	3.40598	0.0183238
29	[TEOA][Lactate]	47.56	47.7549	47.5957	3.3739	3.7549	3.3557	24.667	24.7681	24.6855	1.66146	1.84908	1.65249	14.8466	13.3948	14.9384	14.3933	0.865881
30	[TEOA][Glycolate]	161.594	161.668	161.472	21.5584	21.5603	21.4969	83.811	83.8492	83.7476	10.6163	10.6172	10.586	7.89456	7.89746	7.91115	7.90106	0.00885976
31	[TEOA][3,5,5-Trimethylhexanoate]	53.6898	53.5913	53.6184	25.5375	21.4838	21.5313	27.8463	27.7952	27.8092	12.5758	10.5796	10.603	2.21428	2.62725	2.62278	2.4881	0.237151
32	[DEOA][Hexanoate]	85.5442	85.462	85.6693	42.3916	42.2439	42.3165	44.3676	44.3249	44.4324	20.8755	20.8028	20.8385	2.12534	2.13072	2.13223	2.12943	0.00362016
33	[DEOA][Butyrate]	102.679	102.577	102.564	29.8667	29.7494	29.9982	53.2546	53.2014	53.1947	14.7077	14.6499	14.7724	3.62087	3.63152	3.60095	3.61778	0.0155192
34	[DEOA][Acetate]	119.263	119.256	119.153	57.6136	57.6453	57.4785	61.8559	61.8523	61.7986	28.3715	28.3871	28.3049	2.18021	2.17889	2.18332	2.18081	0.00227268
35	[DEOA][Glycolate]	114.753	114.58	114.945	10.369	10.0421	10.6071	59.5166	59.4268	59.6164	5.10615	4.94517	5.2234	11.6559	12.0171	11.4133	11.6954	0.303852
36	[DEOA][Lactate]	92.9639	92.9498	93.0697	3.9613	3.9545	4.0475	48.2158	48.2085	48.2707	1.95072	1.94737	1.99317	24.7169	24.7557	24.2181	24.5636	0.299834
37	[DMEOA][Acetate]	25.1655	25.2718	25.1033	2.2581	2.3597	2.2462	13.0521	13.1072	13.0198	1.11199	1.16202	1.10613	11.7376	11.2797	11.7707	11.596	0.274417
38	[DMEOA][Lactate]	59.3719	59.5396	59.3711	2.6978	2.7009	2.6327	30.7933	30.8803	30.7929	1.32852	1.33004	1.29646	23.1787	23.2175	23.7515	23.3826	0.320114
39	[MEOA][Butyrate]	32.5744	32.6616	32.3138	29.3868	29.5539	29.1579	16.8947	16.94	16.7596	14.4714	14.5536	14.3586	1.16746	1.16397	1.16721	1.16621	0.00194919
40	[MEOA][Acetate]	36.4485	36.4511	36.3749	11.9817	11.9886	11.7306	18.904	18.9054	18.8659	5.90032	5.90371	5.77666	3.2039	3.20229	3.26588	3.22402	0.0362556
41	[TMG][Isovalerate]	49.1407	49.1232	49.1307	10.9824	10.9665	10.9813	25.4869	25.4778	25.4817	5.40822	5.40039	5.40767	4.71262	4.71777	4.71213	4.71417	0.0031246
42	[TMG][TFA]	17.0862	17.1307	17.1321	5.6478	5.609	5.6865	8.86177	8.88485	8.88558	2.78122	2.76212	2.80028	3.18628	3.21668	3.1731	3.19202	0.0223495
43	[TMG][DCA]	52.0864	52.0784	51.9897	12.0272	12.1462	12.1874	27.0146	27.0105	26.9645	5.92272	5.98132	6.00161	4.56119	4.51581	4.49288	4.52329	0.0347655
44	[TMG][Glycolate]	41.3939	41.4443	41.2741	3.5777	3.4962	3.4765	21.469	21.4951	21.4068	1.76182	1.72168	1.71198	12.1857	12.4849	12.5041	12.3916	0.178565
45	[TMG][Crotonate]	16.6022	16.6337	16.5608	46.2146	46.2278	46.0636	8.61074	8.62708	8.58927	22.7581	22.7646	22.6837	0.378359	0.378969	0.378653	0.378661	0.000304884
46	[TMG][Lactate]	22.0765	22.0023	22.2468	1.9839	1.9927	2.1872	11.45	11.4115	11.5383	0.97696	0.981293	1.07707	11.72	11.6291	10.7127	11.3539	0.557203
47	[TMG][Valerate]	46.2897	46.2468	46.1617	28.8672	28.8021	28.6302	24.0082	23.9859	23.9418	14.2155	14.1834	14.0988	1.68888	1.69112	1.69815	1.69272	0.00483643
48	[BMIM][Cl]	60.7058	60.7703	60.8324	65.769	65.6026	65.8221	31.4851	31.5186	31.5508	32.3875	32.3056	32.4137	0.972136	0.975637	0.973378	0.973717	0.00177517
49	[BMIM][Br]	29.1415	29.1472	29.2728	15.4824	15.4182	15.4649	15.1143	15.1172	15.1824	7.62421	7.5926	7.6156	1.9824	1.99105	1.99359	1.98901	0.00586354
50	[BMIM][BF4]	20.4731	20.4861	20.3357	2.0338	2.0612	2.0996	10.6184	10.6251	10.5471	1.00153	1.01503	1.03394	10.6021	10.4678	10.201	10.4236	0.204213
51	[HMIM][BF4]	81.82	81.8903	81.789	40.5971	40.637	40.4893	42.436	42.4725	42.4199	19.9918	20.0114	19.9387	2.12267	2.12241	2.12752	2.1242	0.00287598
52	[OMIM][Br]	42.4928	42.4998	42.4718	16.4063	16.4786	16.532	22.0389	22.0426	22.028	8.07918	8.11479	8.14108	2.72786	2.71634	2.70579	2.71666	0.011043
53	[DodecylMIM][Br]	42.6003	42.4718	42.534	67.9403	67.7388	67.8382	22.0947	22.028	22.0603	33.4568	33.3576	33.4065	0.660394	0.660361	0.660359	0.660371	1.99142e-05
54	[TetradecylMIM][Br]	42.6783	42.6935	42.5413	52.3609	52.5857	52.0176	22.1351	22.143	22.0641	25.7848	25.8955	25.6158	0.858456	0.855091	0.861348	0.858298	0.00313152
