# Supplementary material for: Biomimetic α-selective ribosylation enables two-step modular synthesis of biologically important ADP-ribosylated peptides
Source: Nat Commun. 2020 Nov 5;11:5600. doi: 10.1038/s41467-020-19409-1 (PMC7645758; doi:10.1038/s41467-020-19409-1)
Supplement: Supplementary file 4 — Source Data [file 41467_2020_19409_MOESM4_ESM.zip › Source Data-9-26/Source Data of Supplementary Figure2.xlsx]

## Sheet: Sheet1
	The area of α peak			The area of β peak			α yield			β yield			average		standard deviation
	1	2	3	1	2	3	1	2	3	1	2	3	α	β	α	β
[DBU][Hexanoate]	45.3245	45.5048	45.6159	47.8253	47.9455	47.8262	23.5076	23.6011	23.6587	23.5513	23.6105	23.5517	23.5891	23.5712	0.0762744	0.0340472
[DBU][Valerate]	39.6693	39.4461	39.2708	52.6475	52.5146	52.0108	20.5745	20.4587	20.3678	25.9259	25.8605	25.6124	20.467	25.7996	0.10359	0.165399
[DBU][Crotonate]	31.9864	31.8946	31.6686	63.2712	63.2914	63.2282	16.5898	16.5422	16.4249	31.1575	31.1675	31.1363	16.519	31.1538	0.0848276	0.0158952
[DBU][Lactate]	68.297	68.1552	68.2334	9.8113	9.5997	9.6795	35.4223	35.3487	35.3893	4.83152	4.72731	4.76661	35.3868	4.77515	0.0368372	0.0526224
[DBU][H2PO4]	51.7335	51.7027	51.1488	11.7579	11.5718	11.2422	26.8316	26.8156	26.5284	5.79011	5.69846	5.53615	26.7252	5.67491	0.17066	0.128605
[DBU][Propionate]	40.2329	40.3962	40.9769	30.7528	30.7361	30.9416	20.8668	20.9515	21.2527	15.144	15.1358	15.237	21.0237	15.1723	0.202807	0.0562029
[DBU][DCA]	56.5022	56.4945	56.8335	12.1585	12.2846	12.5346	29.3049	29.3009	29.4767	5.98738	6.04948	6.17259	29.3608	6.06981	0.100378	0.0942642
[DBU][Glycolate]	56.7721	56.6488	57.0276	8.0447	8.0733	8.0657	29.4449	29.3809	29.5774	3.96156	3.97565	3.97191	29.4677	3.96971	0.100207	0.00729504
[DBU][Benzoate]	53.5952	53.1548	53.9983	18.0945	17.728	18.5496	27.7972	27.5688	28.0063	8.91053	8.73005	9.13464	27.7907	8.92507	0.218812	0.202688
[DBU][TFA]	70.8846	70.438	70.323	12.211	12.0966	12.0262	36.7643	36.5327	36.4731	6.01323	5.9569	5.92223	36.59	5.96412	0.153867	0.0459297
