# Supplementary material for: Biomimetic α-selective ribosylation enables two-step modular synthesis of biologically important ADP-ribosylated peptides
Source: Nat Commun. 2020 Nov 5;11:5600. doi: 10.1038/s41467-020-19409-1 (PMC7645758; doi:10.1038/s41467-020-19409-1)
Supplement: Supplementary file 4 — Source Data [file 41467_2020_19409_MOESM4_ESM.zip › Source Data-9-26/Source Data of Supplementary Figure3.xlsx]

## Sheet: Sheet1
	The area of α peak			The area of β peak			α yield			β yield			average		standard deviation
	1	2	3	1	2	3	1	2	3	1	2	3	α	β	α	β
[Choline][Glycolate]	62.439	62.3722	62.5455	8.8341	8.7623	8.9269	32.384	32.3494	32.4393	4.3503	4.31494	4.396	32.3909	4.35375	0.0453325	0.0406379
[Choline][Acetate]	55.7858	55.6386	55.8541	26.0573	25.9306	26.1981	28.9333	28.857	28.9688	12.8318	12.7694	12.9011	28.9197	12.8341	0.0571195	0.0658949
[Choline][Hexanoate]	32.769	32.2496	32.2783	12.9122	12.4803	12.4494	16.9957	16.7263	16.7412	6.35853	6.14585	6.13063	16.821	6.21167	0.151417	0.127415
[Choline][Lactate]	70.2253	69.9255	70.0442	6.9114	6.3969	6.6844	36.4224	36.2669	36.3285	3.40348	3.15011	3.29169	36.3393	3.28176	0.0783051	0.126973
[Choline][H2PO4]	56.0885	56.3327	55.8752	9.4809	9.3831	9.1397	29.0903	29.217	28.9797	4.66881	4.62065	4.50079	29.0957	4.59675	0.118732	0.0865231
[Choline][Benzoate]	99.5498	99.2836	99.5084	17.0569	16.8667	17.0554	51.6316	51.4935	51.6101	8.39957	8.3059	8.39883	51.5784	8.3681	0.0742931	0.0538643
[Choline][Crotonate]	52.6076	52.6628	52.8804	20.8315	20.8623	20.971	27.285	27.3136	27.4265	10.2583	10.2735	10.327	27.3417	10.2863	0.0748059	0.036089
[Choline][Butyrate]	20.6704	20.349	20.6761	49.0716	48.8554	49.0405	10.7207	10.554	10.7237	24.165	24.0585	24.1497	10.6661	24.1244	0.0971057	0.057559
[Choline][Valerate]	38.8579	38.7312	38.7227	55.6177	55.7458	55.7143	20.1537	20.088	20.0836	27.3886	27.4517	27.4362	20.1084	27.4255	0.039274	0.0328707
[Choline] [3,5,5-Trimethylhexanoate]	18.9547	18.8234	18.8123	163.373	163.214	163.226	9.83087	9.76277	9.75701	80.4521	80.3735	80.3795	9.78355	80.4017	0.0410798	0.0437452
[C4-Choline][Br]	55.8342	55.9378	55.6869	23.1375	23.2141	23.0739	28.9584	29.0122	28.882	11.3939	11.4316	11.3626	28.9509	11.3961	0.0653929	0.0345698
[C8-Choline][Br]	56.7846	56.5281	56.6328	41.3783	41.1297	41.2722	29.4514	29.3183	29.3726	20.3765	20.2541	20.3242	29.3808	20.3183	0.0668897	0.0614291
[C12-Choline][Br]	65.3836	65.3639	65.4462	25.7741	25.6711	25.8843	33.9112	33.901	33.9437	12.6923	12.6416	12.7466	33.9187	12.6935	0.022288	0.0525045
