# Supplementary material for: Biomimetic α-selective ribosylation enables two-step modular synthesis of biologically important ADP-ribosylated peptides
Source: Nat Commun. 2020 Nov 5;11:5600. doi: 10.1038/s41467-020-19409-1 (PMC7645758; doi:10.1038/s41467-020-19409-1)
Supplement: Supplementary file 4 — Source Data [file 41467_2020_19409_MOESM4_ESM.zip › Source Data-9-26/Source Data of Supplementary Figure4.xlsx]

## Sheet: Sheet1
	The area of α peak			The area of β peak			α yield			β yield			average		standard deviation
	1	2	3	1	2	3	1	2	3	1	2	3	α	β	α	β
[TEOA][Crotonate]	69.9733	69.9973	69.8121	11.0375	11.0285	10.9288	36.2917	36.3041	36.2081	5.43535	5.43092	5.38182	36.268	5.41603	0.0522357	0.0297081
[TEOA][Hexanoate]	44.2003	44.2411	44.4454	11.8659	11.8138	11.9735	22.9245	22.9457	23.0516	5.84329	5.81763	5.89628	22.9739	5.8524	0.0681117	0.0401053
[TEOA][Isovalerate]	57.9392	57.7531	57.9891	18.6073	18.4573	18.6531	30.0502	29.9537	30.0761	9.16305	9.08919	9.18561	30.0267	9.14595	0.0645087	0.0504346
[TEOA][Butyrate]	49.56	49.2014	49.5133	18.877	18.6493	18.8614	25.7043	25.5183	25.6801	9.29586	9.18373	9.28818	25.6343	9.25593	0.101116	0.0626382
[TEOA][Acetate]	71.418	71.1184	71.5013	22.067	22.1184	22.0013	37.041	36.8856	37.0842	10.8668	10.8921	10.8344	37.0036	10.8644	0.104443	0.0289042
[TEOA][Lactate]	47.56	47.7549	47.5957	3.3739	3.7549	3.3557	24.667	24.7681	24.6855	1.66146	1.84908	1.65249	24.7069	1.72101	0.0538187	0.111001
[TEOA][Glycolate]	161.594	161.668	161.472	21.5584	21.5603	21.4969	83.811	83.8492	83.7476	10.6163	10.6172	10.586	83.8026	10.6065	0.0513502	0.0177615
[TEOA][3,5,5-Trimethylhexanoate]	53.6898	53.5913	53.6184	25.5375	21.4838	21.5313	27.8463	27.7952	27.8092	12.5758	10.5796	10.603	27.8169	11.2528	0.0263906	1.14583
[DEOA][Hexanoate]	85.5442	85.462	85.6693	42.3916	42.2439	42.3165	44.3676	44.3249	44.4324	20.8755	20.8028	20.8385	44.375	20.8389	0.0541405	0.0363687
[DEOA][Butyrate]	102.679	102.577	102.564	29.8667	29.7494	29.9982	53.2546	53.2014	53.1947	14.7077	14.6499	14.7724	53.2169	14.71	0.0328252	0.0612933
[DEOA][Acetate]	119.263	119.256	119.153	57.6136	57.6453	57.4785	61.8559	61.8523	61.7986	28.3715	28.3871	28.3049	61.8356	28.3545	0.0320619	0.043621
[DEOA][Glycolate]	114.753	114.58	114.945	10.369	10.0421	10.6071	59.5166	59.4268	59.6164	5.10615	4.94517	5.2234	59.5199	5.09157	0.0948011	0.139687
[DEOA][Lactate]	92.9639	92.9498	93.0697	3.9613	3.9545	4.0475	48.2158	48.2085	48.2707	1.95072	1.94737	1.99317	48.2316	1.96375	0.0339894	0.0255294
[DMEOA][Acetate]	25.1655	25.2718	25.1033	2.2581	2.3597	2.2462	13.0521	13.1072	13.0198	1.11199	1.16202	1.10613	13.0597	1.12671	0.0441924	0.0307179
[DMEOA][Lactate]	59.3719	59.5396	59.3711	2.6978	2.7009	2.6327	30.7933	30.8803	30.7929	1.32852	1.33004	1.29646	30.8221	1.31834	0.0503368	0.0189648
[MEOA][Butyrate]	32.5744	32.6616	32.3138	29.3868	29.5539	29.1579	16.8947	16.94	16.7596	14.4714	14.5536	14.3586	16.8648	14.4612	0.0938555	0.0978989
[MEOA][Acetate]	36.4485	36.4511	36.3749	11.9817	11.9886	11.7306	18.904	18.9054	18.8659	5.90032	5.90371	5.77666	18.8918	5.86023	0.0224384	0.0723917
