# Supplementary material for: Biomimetic α-selective ribosylation enables two-step modular synthesis of biologically important ADP-ribosylated peptides
Source: Nat Commun. 2020 Nov 5;11:5600. doi: 10.1038/s41467-020-19409-1 (PMC7645758; doi:10.1038/s41467-020-19409-1)
Supplement: Supplementary file 4 — Source Data [file 41467_2020_19409_MOESM4_ESM.zip › Source Data-9-26/Source Data of Supplementary Figure5.xlsx]

## Sheet: Sheet1
	The area of α peak			The area of β peak			α yield			β yield			average		standard deviation
	1	2	3	1	2	3	1	2	3	1	2	3	α	β	α	β
[TMG][Isovalerate]	49.1407	49.1232	49.1307	10.9824	10.9665	10.9813	25.4869	25.4778	25.4817	5.40822	5.40039	5.40767	25.4821	5.40543	0.0045536	0.0043726
[TMG][TFA]	17.0862	17.1307	17.1321	5.6478	5.609	5.6865	8.86177	8.88485	8.88558	2.78122	2.76212	2.80028	8.8774	2.78121	0.0135397	0.0190822
[TMG][DCA]	52.0864	52.0784	51.9897	12.0272	12.1462	12.1874	27.0146	27.0105	26.9645	5.92272	5.98132	6.00161	26.9965	5.96855	0.0278358	0.0409659
[TMG][Glycolate]	41.3939	41.4443	41.2741	3.5777	3.4962	3.4765	21.469	21.4951	21.4068	1.76182	1.72168	1.71198	21.457	1.73183	0.0453438	0.026421
[TMG][Crotonate]	16.6022	16.6337	16.5608	46.2146	46.2278	46.0636	8.61074	8.62708	8.58927	22.7581	22.7646	22.6837	8.60903	22.7355	0.0189628	0.0449254
[TMG][Lactate]	22.0765	22.0023	22.2468	1.9839	1.9927	2.1872	11.45	11.4115	11.5383	0.97696	0.981293	1.07707	11.4666	1.01178	0.0650171	0.0565913
[TMG][Valerate]	46.2897	46.2468	46.1617	28.8672	28.8021	28.6302	24.0082	23.9859	23.9418	14.2155	14.1834	14.0988	23.9786	14.1659	0.0337896	0.0602973
