# Supplementary material for: Biomimetic α-selective ribosylation enables two-step modular synthesis of biologically important ADP-ribosylated peptides
Source: Nat Commun. 2020 Nov 5;11:5600. doi: 10.1038/s41467-020-19409-1 (PMC7645758; doi:10.1038/s41467-020-19409-1)
Supplement: Supplementary file 4 — Source Data [file 41467_2020_19409_MOESM4_ESM.zip › Source Data-9-26/Source Data of Supplementary Figure6.xlsx]

## Sheet: Sheet1
	The area of α peak			The area of β peak			α yield			β yield			average		standard deviation
	1	2	3	1	2	3	1	2	3	1	2	3	α	β	α	β
[BMIM][Cl]	60.7058	60.7703	60.8324	65.769	65.6026	65.8221	31.4851	31.5186	31.5508	32.3875	32.3056	32.4137	31.5181	32.3689	0.0328326	0.0563946
[BMIM][Br]	29.1415	29.1472	29.2728	15.4824	15.4182	15.4649	15.1143	15.1172	15.1824	7.62421	7.5926	7.6156	15.1379	7.6108	0.0384919	0.0163434
[BMIM][BF4]	20.4731	20.4861	20.3357	2.0338	2.0612	2.0996	10.6184	10.6251	10.5471	1.00153	1.01503	1.03394	10.5969	1.01683	0.0432215	0.0162767
[HMIM][BF4]	81.82	81.8903	81.789	40.5971	40.637	40.4893	42.436	42.4725	42.4199	19.9918	20.0114	19.9387	42.4428	19.9807	0.0269206	0.0376261
[OMIM][Br]	42.4928	42.4998	42.4718	16.4063	16.4786	16.532	22.0389	22.0426	22.028	8.07918	8.11479	8.14108	22.0365	8.11168	0.0075576	0.0310665
[DodecylMIM][Br]	42.6003	42.4718	42.534	67.9403	67.7388	67.8382	22.0947	22.028	22.0603	33.4568	33.3576	33.4065	22.061	33.407	0.033329	0.0496152
[TetradecylMIM][Br]	42.6783	42.6935	42.5413	52.3609	52.5857	52.0176	22.1351	22.143	22.0641	25.7848	25.8955	25.6158	22.1141	25.7654	0.0434785	0.140889
