# Supplementary material for: Biomimetic α-selective ribosylation enables two-step modular synthesis of biologically important ADP-ribosylated peptides
Source: Nat Commun. 2020 Nov 5;11:5600. doi: 10.1038/s41467-020-19409-1 (PMC7645758; doi:10.1038/s41467-020-19409-1)
Supplement: Supplementary file 4 — Source Data [file 41467_2020_19409_MOESM4_ESM.zip › Source Data-9-26/Source Data of standard curve.xlsx]

## Sheet: Sheet1
			α-ADPr-N3
		Peak area
	1	2	3	sample weight(mg)	Average
	3.8121	3.2137	3.9922	0.00025	3.6727
	7.5769	7.3168	7.563	0.0005	7.4856
	58.3312	59.0392	58.8256	0.005	58.732
	139.958	140.462	140.509	0.0125	140.31
	271.759	272.261	271.912	0.025	271.977
			β-ADPr-N3
		Peak area
	1	2	3	sample weight(mg)	Average area
	4.4088	4.3659	4.3227	0.00025	4.3658
	7.313	7.9239	6.9572	0.0005	7.39803
	60.9428	62.8336	62.4619	0.005	62.0794
	154.899	159.025	155.336	0.0125	156.42
	282.11	282.188	282.054	0.025	282.117
